# Supplementary material for: Exploring Vascular Contributions to Migraine: Association Analysis of Small Vessel Disease Genetic Variants
Source: Genes (Basel). 2026 May 1;17(5):541. doi: 10.3390/genes17050541 (PMC13205994; doi:10.3390/genes17050541)
Supplement: Supplementary file 1 [file genes-17-00541-s001.zip]

Archive with 1 entries (1 files):
- genes-4220875-supplementary.pdf
